# Supplementary material for: Serum Norepinephrine and Cholesterol Concentrations as Novel Diagnostic Biomarkers for Vitamin E Deficiency in Holstein Cows
Source: Animals (Basel). 2025 May 6;15(9):1333. doi: 10.3390/ani15091333 (PMC12070827; doi:10.3390/ani15091333)
Supplement: Supplementary file 1 [file animals-15-01333-s001.zip]

Archive with 1 entries (1 files):
- animals-3569967-supplementary.pdf
